# Supplementary material for: Transfection of hPSC-Cardiomyocytes Using Viafect™ Transfection Reagent
Source: Methods Protoc. 2020 Aug 9;3(3):57. doi: 10.3390/mps3030057 (PMC7564709; doi:10.3390/mps3030057)
Supplement: Supplementary file 1 [file mps-03-00057-s001.zip]

Archive with 3 entries (2 files):
- mps-872332-supplementary-proofed/
- mps-872332-supplementary-proofed/Bodbin et al mps-872332_Supplementary Raw data_proofread.xlsx
- mps-872332-supplementary-proofed/mps-872332-supplementary-for proof_proofread.docx
