# Supplementary material for: Transfection of hPSC-Cardiomyocytes Using Viafect™ Transfection Reagent
Source: Methods Protoc. 2020 Aug 9;3(3):57. doi: 10.3390/mps3030057 (PMC7564709; doi:10.3390/mps3030057)
Supplement: Supplementary file 1 [file mps-03-00057-s001.zip › mps-872332-supplementary-proofed/Bodbin et al mps-872332_Supplementary Raw data_proofread.xlsx]

## Sheet: Figure 1
	Publications hiPSC, hiPSC-CM, transfection of hiPSC-CMs
	Year	hiPSC	hiPSC-CM	hiPSC-CM Transfection
	2000	17	0	0
	2001	15	0	0
	2002	16	0	0
	2003	25	0	0
	2004	29	1	0
	2005	26	1	0
	2006	37	1	0
	2007	51	4	0
	2008	169	14	2
	2009	353	28	1
	2010	732	46	2
	2011	922	77	3
	2012	1167	115	5
	2013	1463	161	9
	2014	1466	159	14
	2015	1649	215	8
	2016	1975	264	7
	2017	2091	322	18
	2018	2145	341	9
	2019	2297	384	7

## Sheet: Figure 2
	c	Transfection Efficiency
	Viafect: DNA ratio	FBS content
		0%			5%			10%			20%
	DNA only	0.0262	0	0	0	0.01642	0	0	0	0	0	0.01421	0
	6:1	49.2	57.72	64.62	95.43	94.65	99.67	100	98.61	99.99	98.85	100	100
	8:1	54.48	62.94	60.93	76.13	74.44	96	98.31	100	100	99.98	99.99	84.16
	10:1	31.71	46.93	51.91	72.54	68.64	68.71	85.3	88.28	77.12	88.91	77.19	65.12
	12:1	26.45	38.7	35.26	83.89	63.13	77.33	63.17	48.75	56.14	46.86	39.82	41.01
	15:1	15.14	21.94	28.89	82.88	72.21	64.71	64.95	51.93	0.009609	59.89	70.25	47.8
	20:1	23.07	21.18	21.28	67.12	74.01	73.21	64.94	56.23	48.06	49.63	73.32	48
	25:1	13.29	14.56	13.17	71.77	84.76	67.26	57.57	64.06	57.47	49.75	48.98	29.01
	d	Fold change of lncRNA expression over time
	Day post transfection		Fold change over untransfected control
	4d		3431.51	22055.3	10788	80683.8
	7d		80406	15608	21983.3
	14d		35531

## Sheet: Supp Fig S1
	c	Purity hPSC-CM used
	Cell line	% α-actinin+ cells
	RPAT	90.23	92.3	95.47	92.12	90.11	94.63	92.18	92.58	90.52	96.09	94.84	94.04	91.79	93.05	93.02	94.31	93.52	96.91	97.95	96.64	96.27	95.78	96.87	84.31	90.52	96.09	94.84	94.04	91.79	93.05	93.02	94.31	93.52	96.91	97.95	96.64	96.27	95.78	96.87	92.27	98.34	97.88	95.07	94.94	94.03	95.43	98.51	97.25
	HUES7	91.42	93.83	93.25	87.47	91.29	91.01	99.09	94.81	95.77	94.65	93.88	95.89	85.77	90.08	90	89.57	90.55	88.28	84.56	89.82	81.63	83.11	82.14	85	77.78	86.49	88.3	83.03	92.6	98.12	98.04	99.33	98.17	96.27	97.34	98.99	98.98	98.56	98.94	98.29	98.03	98.12	97.89	98.97	98.67	97.95	96.89	97.55
	d	Purity hPSC-CM upon transfection
		% α-actinin+ cells
	Control	99.34	99.76	99.59	99.54	99.55	99.72	99.81	99.9		98.47	97.99	98.06	98.9	99	97.89	97.96	97.15		100	100	100	100	100	99.44	99.23	100		99.75	99.47	99.42	99.51	100	99.91	99.73	99.81		99.21	99.43	99.51	98.36	99.66
	Transfected	100	99.39	99.29	99.48	100	99.84	98.92	96.69	99.4	98.97	99.38	99.63	99.19	98.4	99.64	98.88	98.33	99.19	98.25	99.75	96.71	98.57	96.4	99.68		95.86	97.86	98.71	99.44	98.41	98.27	100	97.52	98.27	99.04	99.07	99.59	99.02	99.69	99.82	98.76	94.75	98.95	99.1	99.04	99.8	97.41	98.51
		95.86
		97.86
		98.71
		99.44
		98.41
		98.27
		100
		97.52
		98.27
		99.04
		99.07
		99.59
		99.02
		99.69
		99.82
		98.76
		94.75
		98.95
		99.1
		99.04
		99.8
		97.41
		98.51
		98.02
		99.52
		99.32
		100
		96.61
		98.17
		99.38
		99.4
		96.59
		99.79
		92.79
		87.61
		95.24
		94.66
		98.52
		94.27
		99.86
		99.58
		98.46
		95.95
		99.25
		95.1
		94.58
		89.19
		100
		99.73
		100
		99.82
		99.92
		99.41
		99.92
		99.84
		99.81
		100
		99.08
		99.71
		99.92
		100
		99.65
		99.76
		99.83
		99.03
		99.45
		100
		99.1
		99.44
		100
		99.2
		99.53
		99.34
		98.12
		97.02
		95.88
		97.81
		97.8
		94.25
		95.91
		99.48
		98.05
		98.7
		97.55
		98.69
		98.95
		96.08
		96.86
		98.64
		97.71
		97.06
		93.54
		97.35
		95.72
		98.76
		96.59
[truncated: 105 more columns]

## Sheet: Supp Fig S2
	c	hiPSC-CM viability upon transfection
		% change cardiomyocyte number (over control)
	Control	120.504	100.021	94.7301	107.019	101.045	102.752	98.3145	75.6134		192.967	175.189	85.6095	36.5911	56.9579	60.7551	67.1413	124.79		126.299	105.516	109.368	98.2949	102.227	87.2217	87.3821	83.6911		108.942	96.1325	74.6397	77.5342	142.752
	Transfected	75.1013	70.3222	78.3444	60.2518	63.3241	48.4745	60.9345	67.0792	87.0493	70.6635	73.0531	82.9528	121.016	54.1071	95.2422	81.4167	58.5449	80.5633	75.1013	70.6635	84.489	70.4929	90.463	59.2277		108.22	50.0539	57.4757	29.5146	36.9364	55.7497	56.9579	34.1748	162.244	53.3333	34.1748	20.712	33.657	57.4757	31.2406	123.927	81.4671	55.0593	28.6516	45.5663	23.4736	33.1392	34.1748
[truncated: 49 more columns]
